# Supplementary material for: NCLX prevents cell death during adrenergic activation of the brown adipose tissue
Source: Nat Commun. 2020 Jul 3;11:3347. doi: 10.1038/s41467-020-16572-3 (PMC7334226; doi:10.1038/s41467-020-16572-3)
Supplement: Supplementary file 9 — Source Data [file 41467_2020_16572_MOESM9_ESM.xlsx]

## Sheet: Fig.1c
Source data for Fig. 1c
NaCl (n = 4)	NMDG (n = 4)
97.4494	-6.13544
140.721	70.3606
84.4327	45.0308
77.3967	23.9226

## Sheet: Fig. 1e
Source data for Fig. 1e
NE (n = 12)	ATP (n = 4)	ATP+FSK (n = 6)
54.7472	109.494	79.9013
65.1047	108.903	78.7176
115.413	136.128	271.664
182.589	94.6978	98.5449
121.036		70.1356
125.179		72.7989
140.271
109.198
141.751
142.047
1.47965
1.18372

## Sheet: Fig. 1f
Source data for Fig. 1f
NE (n = 12)	ATP (n = 4)	ATP+FSK (n = 6)
85.5786	11.7231	75.0278
117.7	11.2542	44.8174
138.802	4.9237	58.6155
146.539	-3.98585	65.6494
121.92		57.7949
9.26125		62.1324
137.981
135.437
151.498
149.071
4.33755
1.8757

## Sheet: Fig. 1h
Source data for Fig. 1h
(-) H89 (n = 10)	(+) H89 (n = 14)
29.4855	23.5884
7.66622	16.5119
20.345	17.1016
50.1253	100.251
123.839	92.8793
10.7622	35.3826
26.5369	884.564
100.251	64.868
589.71	117.942
41.2797	57.7915
	799.057
	39.2157
	82.5593
	7.22394

## Sheet: Fig. 1i
Source data for Fig. 1i
(-) H89 (n = 8)	(+) H89 (n = 13)
36.6131	-0.13181
7.68876	-4.83293
109.839	7.32263
190.388	11.0572
314.873	1.11304
21.9679	4.39358
73.2263	11.7162
45.4003	-3.51486
	-2.92905
	124.485
	-9.51942
	11.7162
	3.58809

## Sheet: Fig. 2b
Source data for Fig. 2b
siControl (n = 5)	siNCLX (n = 5)
65.5738	131.148
114.754	16.2295
90.1639	14.2623
196.721	81.9672
32.7869	65.5738

## Sheet: Fig. 2c
Source data for Fig. 2c
siControl (n = 5)	siNCLX (n = 5)
23.091	-26.944
64.6656	-1.84432
229.024	-8.62208
134.72	-5.37533
48.4992	-3.50272

## Sheet: Fig. 2d
Source data for Fig. 2d

## Sheet: Fig. 2e
Source data for Fig. 2e

## Sheet: Fig. 2f
Source data for Fig. 2f
WT (n = 11)	NCLX KO (n = 11)
0.600071	0.390345
1.78258	0.967988
0.60995	1.95729
1.83627	2.33733
1.22406	1.5215
0.734245	1.02516
0.849159	0.933222
0.805423	0.870798
0.829578	1.2067
0.982944	1.22238
0.745714	0.404062

[truncated: 66 more sheets: Fig. 2h, Fig. 2i, Fig. 2j, Fig. 2k, Fig. 2l, Fig. 3c, Fig. 3d, Fig. 3e, Fig. 3f, Fig. 3i, Fig. 3j, Fig. 4a, Fig. 4b, Fig. 4c, Fig. 4d, Fig. 4e, Fig. 4g, Fig. 4h, Fig. 4i, Fig. 4j …]
